# Supplementary material for: Technical Details of Lateral Tenodesis at the Fascia Lata: A Systematic Review of the Literature
Source: J Clin Med. 2025 Oct 27;14(21):7613. doi: 10.3390/jcm14217613 (PMC12610042; doi:10.3390/jcm14217613)
Supplement: Supplementary file 1 [file jcm-14-07613-s001.zip]

Archive with 1 entries (1 files):
- jcm-3813056-supplementary.pdf
